# Supplementary material for: Antibacterial properties of Acinetobacter baumanniiphage Abp1 endolysin (PlyAB1)
Source: BMC Infect Dis. 2014 Dec 12;14:681. doi: 10.1186/s12879-014-0681-2 (PMC4274762; doi:10.1186/s12879-014-0681-2)
Supplement: Supplementary file 1 — Additional file 1: Detail information of 48 pandrug-resistant A. baumannii isolates. AMK = amikacin; SAM = ampicllin/sulbactam; POL = polymyxin B; SXT = sulphamethoxazole trimethoprim; CIP = ciprofloxacin; MEM = meropenem; MNO = minocycline; NET = netilmicin; GEN = gentamicin; TCY = tetracycline; CAZ = ceftazidime; FEP = cefepime; CSL = sulbactam/cefoperazone; CTX = cefotaxime; TOB = tobramycin; IMP = imipenem; LVX = levofloxacin; TZP = piperacillin/tazobactam. (XLS 2 MB) [file 12879_2014_681_MOESM1_ESM.xls]

## Sheet: Sheet1
Isolates	Specimen	ST type	AMK	SAM	POL	SXT	CIP	MEM	MNO	NET	GEN	TCY	CAZ	FEP	CSL	CTX	TOB	IPM	LVX	TZP	OXA51	OXA23	OXA24	OXA58	OXA143	AmpC	PER	SHV	IMP	VIM	SIM	NDM	IS51	Iampc	CarO
AB001	Tracheal aspirate	208	6	6	14	6	6	6	8	6	6	6	6	6	12	6	6	6	6	6	1	1				1				1				1	1
AB002	Wound swab	191	6	6	13	6	6	6	11	6	6	6	9	6	10	6	6	6	6	6	1	1				1	1			1				1	1
AB003	Wound swab	208	6	6	13	6	6	6	10	6	6	6	6	6	10	6	6	6	6	6	1	1				1	1			1				1	1
AB004	Wound swab	368	6	6	14	6	6	6	9	6	6	6	6	6	6	6	6	6	6	6	1														1
AB005	Wound swab	368	6	6	14	6	6	6	12	6	6	6	6	6	6	6	6	6	6	6	1														1
AB006	Catheter	368	6	6	13	6	6	6	12	6	6	6	6	6	6	6	6	6	6	6	1														1
AB007	Wound swab	208	6	6	12	6	6	6	9	6	6	6	6	6	13	6	6	6	6	6	1	1				1				1				1	1
AB008	Blood culture	368	6	6	13	6	6	6	12	6	6	6	6	6	6	6	6	6	6	6	1					1	1			1					1
AB009	Wound swab	368	6	6	13	6	6	6	11	6	6	6	6	6	10	6	6	6	6	11	1														1
AB010	Catheter	191	6	6	13	6	6	6	6	6	6	6	6	6	14	6	6	6	6	6	1	1				1				1				1	1
AB011	Catheter	368	6	6	13	6	6	6	9	6	6	6	6	6	14	6	6	6	6	6	1	1				1	1			1					1
AB012	Blood culture	368	6	6	13	6	6	6	15	6	6	6	6	6	12	6	6	6	6	6	1					1				1					1
AB013	Wound swab	368	6	6	13	6	6	6	9	6	6	6	6	6	10	6	6	6	6	6	1					1				1					1
AB014	Blood culture	205	6	6	12	6	6	6	6	6	6	6	6	6	12	6	6	6	6	6	1	1				1				1				1	1
AB015	Wound swab	191	6	6	13	6	6	6	10	6	6	6	6	6	11	6	6	6	6	6	1					1				1					1
AB016	Wound swab	368	6	6	13	6	6	6	9	6	6	6	6	6	6	6	6	6	6	6	1
AB017	Tracheal aspirate	191	6	6	12	6	6	6	11	6	6	6	6	10	6	6	6	6	6	6	1									1					1
AB018	Wound swab	381	6	6	12	6	6	6	15	6	6	6	6	6	6	6	6	6	11	6	1	1				1				1				1	1
AB019	Wound swab	368	6	6	13	6	6	6	10	6	6	6	6	6	12	6	6	6	6	6	1					1				1					1
AB020	Blood culture	368	6	6	13	6	6	6	11	6	6	6	6	6	6	6	6	6	6	6	1
AB021	Blood culture	368	6	6	12	6	6	6	12	6	6	6	6	6	14	6	6	6	6	6	1	1				1				1					1
AB022	Wound swab	368	6	6	13	6	6	6	10	6	6	6	6	6	12	6	6	6	6	6	1	1				1				1					1
AB023	Tracheal aspirate	368	6	6	13	6	6	6	10	6	6	6	6	6	11	6	6	6	6	6	1	1				1				1					1
AB024	Blood culture	368	6	6	13	6	6	6	10	6	6	6	6	6	13	6	6	6	6	6	1	1				1				1				1	1
AB025	Wound swab	369	6	6	13	6	6	6	12	6	6	6	6	6	6	6	6	6	6	6	1	1				1				1				1	1
AB026	Tracheal aspirate	195	6	6	15	6	6	6	10	6	6	6	6	6	15	6	6	6	6	6	1	1				1				1				1	1
AB027	Catheter	195	6	6	14	6	6	6	6	6	6	6	6	6	15	6	6	6	6	6	1	1				1				1				1	1
AB028	Tracheal aspirate	369	6	6	13	6	6	6	12	6	6	6	6	6	15	6	6	6	6	6	1	1				1				1				1	1
AB029	Wound swab	195	6	6	14	6	6	6	11	6	6	6	6	6	15	6	6	6	6	6	1	1				1				1				1	1
AB030	Blood culture	369	6	6	13	6	6	6	12	6	6	6	6	6	6	6	6	6	6	6	1	1				1								1
AB031	Wound swab	369	6	6	14	6	6	6	12	6	6	6	6	6	10	6	6	6	6	6	1	1				1								1
AB032	Tracheal aspirate	369	6	6	12	6	6	6	12	6	6	6	6	6	13	6	6	6	6	6	1	1				1								1	1
AB033	Tracheal aspirate	368	6	6	13	6	6	6	12	6	6	6	6	6	14	6	6	6	6	6	1					1									1
AB034	Wound swab	195	6	6	15	6	6	6	11	6	6	6	6	6	15	6	6	6	6	6	1	1				1								1	1
AB035	Blood culture	368	6	6	15	6	6	6	12	6	6	6	6	6	15	6	6	6	6	6	1														1
AB036	Wound swab	368	6	6	14	6	6	6	16	6	6	6	6	6	6	6	6	6	11	6	1					1									1
AB037	Wound swab	368	6	6	13	6	6	6	12	6	6	6	6	6	15	6	6	6	6	6	1	1													1
AB038	Wound swab	368	6	6	13	6	6	6	12	6	6	6	6	6	15	6	6	6	6	6	1	1				1	1			1				1	1
AB039	Catheter	368	6	6	15	6	6	6	12	6	6	6	6	6	15	6	6	6	6	6	1					1									1
AB040	Tracheal aspirate	369	6	6	14	6	6	6	12	6	6	6	6	6	13	6	6	6	6	6	1
AB041	Wound swab	369	6	6	14	6	6	6	12	6	6	6	6	6	12	6	6	6	6	6	1
AB042	Wound swab	368	6	6	14	6	6	6	12	6	6	6	6	6	14	6	6	6	6	6	1
AB043	Tracheal aspirate	368	6	6	16	6	6	6	10	6	6	6	6	6	17	6	6	6	6	6	1
AB044	Catheter	368	6	6	15	6	6	6	12	6	6	6	6	6	15	6	6	6	6	6	1
AB045	Blood culture	368	6	6	14	6	6	6	10	6	6	6	6	6	14	6	6	6	6	6	1
AB046	Catheter	369	6	6	14	6	6	6	12	6	6	6	6	6	6	6	6	6	6	6	1
AB047	Tracheal aspirate	368	6	6	13	6	6	6	10	6	6	6	6	6	12	6	6	6	6	6	1
AB048	Wound swab	368	6	6	14	6	6	6	6	6	6	6	6	6	13	6	6	6	6	6	1
																					1 stands for positive

## Sheet: Sheet2
Isolates	Specimen	ST type	OXA51	OXA23	OXA24	OXA58	OXA143	AmpC	PER	SHV	IMP	VIM	SIM	NDM	IS51	Iampc
AB004	Wound swab	368	1
AB005	Wound swab	368	1
AB006	Catheter	368	1
AB008	Blood culture	368	1					1	1			1
AB009	Wound swab	368	1
AB011	Catheter	368	1	1				1	1			1
AB012	Blood culture	368	1					1				1
AB013	Wound swab	368	1					1				1
AB016	Wound swab	368	1
AB019	Wound swab	368	1					1				1
AB020	Blood culture	368	1
AB021	Blood culture	368	1	1				1				1
AB022	Wound swab	368	1	1				1				1
AB023	Tracheal aspirate	368	1	1				1				1
AB024	Blood culture	368	1	1				1				1				1
AB033	Tracheal aspirate	368	1					1
AB035	Blood culture	368	1
AB036	Wound swab	368	1					1
AB037	Wound swab	368	1	1
AB038	Wound swab	368	1	1				1	1			1				1
AB039	Catheter	368	1					1
AB042	Wound swab	368	1	1				1
AB043	Tracheal aspirate	368	1					1
AB044	Catheter	368	1	1				1
AB045	Blood culture	368	1	1				1
AB047	Tracheal aspirate	368	1					1
AB048	Wound swab	368	1	1				1
