# Supplementary material for: Antibacterial properties of Acinetobacter baumanniiphage Abp1 endolysin (PlyAB1)
Source: BMC Infect Dis. 2014 Dec 12;14:681. doi: 10.1186/s12879-014-0681-2 (PMC4274762; doi:10.1186/s12879-014-0681-2)
Supplement: Supplementary file 3 — Additional file 3: Information of other 212 clinical A. baumannii isolates. AMK = amikacin; SAM = ampicllin/sulbactam; POL = polymyxin B; SXT = sulphamethoxazole trimethoprim; CIP = ciprofloxacin; MEM = meropenem; MNO = minocycline; NET = netilmicin; GEN = gentamicin; TCY = tetracycline; CAZ = ceftazidime; FEP = cefepime; CSL = sulbactam/cefoperazone; CTX = cefotaxime; TOB = tobramycin; IMP = imipenem; LVX = levofloxacin; TZP = piperacillin/tazobactam. (XLS 58 KB) [file 12879_2014_681_MOESM3_ESM.xls]

## Sheet: Sheet1
Isolates	Ward	Specimen	AMK	SAM	POL	SXT	CIP	MEM	MNO	NET	GEN	TCY	CAZ	FEP	CSL	CTX	TOB	IPM	LVX
CQ001	ss4	Catheter	6	6	14	6	6	6	6	6	6	6	6	6	15	6	6	6	6
CQ002	ss4	Catheter	6	6	13	6	6	6	13	6	6	6	6	6	6	6	6	6	6
CQ003	ss1	Wound swab	6	6	13	6	6	16	10	6	6	6	6	6	6	6	6	25	6
CQ004	ss3	Wound swab	6	6	13	6	6	6	16	6	6	6	6	6	6	6	6	6	6
CQ005	ss4	Blood culture	6	6	12	6	6	6	12	6	6	6	6	6	14	6	6	6	6
CQ006	ss4	Wound swab	6	6	14	6	6	6	14	6	6	6	6	6	15	6	6	6	14
CQ007	ss3	Wound swab	6	6	14	6	6	6	11	6	6	6	6	6	6	6	6	6	8
CQ008	ss4	Wound swab	6	6	12	6	6	6	15	6	6	6	6	6	6	6	6	6	11
CQ009	ss4	Wound swab	6	6	13	6	6	6	11	6	6	6	6	6	10	6	6	6	6
CQ010	ICU	Wound swab	6	6	14	6	6	6	14	6	6	6	6	6	7	6	6	6	11
CQ011	ssk	Tracheal aspirate	6	6	14	6	6	6	12	6	6	6	6	6	6	6	6	6	6
CQ012	ss4	Wound swab	6	6	13	6	6	6	10	6	6	6	6	6	11	6	6	6	6
CQ013	ss4	Wound swab	6	6	14	6	6	6	9	6	6	6	6	6	6	6	6	6	6
CQ014	ss4	Catheter	6	6	14	6	6	6	15	6	6	6	6	6	6	6	6	6	12
CQ015	ss4	Tracheal aspirate	6	6	14	6	6	6	8	6	6	6	6	6	12	6	6	6	6
CQ016	ss1	Wound swab	6	6	13	6	6	6	14	6	6	6	6	6	8	6	6	6	8
CQ017	ssk	Wound swab	6	6	14	6	6	6	16	6	6	6	6	6	6	6	6	6	11
CQ018	ss4	Wound swab	6	6	14	6	6	6	16	6	6	6	6	6	6	6	6	6	6
CQ019	ss4	Tracheal aspirate	6	6	13	6	6	6	13	6	6	6	6	6	6	6	6	6	11
CQ020	ss4	Wound swab	6	6	13	6	6	6	14	6	6	6	6	6	6	6	6	6	6
CQ021	ss4	Catheter	6	6	12	6	6	6	12	6	6	6	6	6	11	6	6	6	10
CQ022	ss4	Wound swab	6	6	11	6	6	6	11	6	6	6	6	6	10	6	6	6	6
CQ023	icu	Catheter	6	6	12	6	6	6	14	6	6	6	6	6	11	6	6	6	6
CQ024	ss4	Catheter	6	6	14	6	6	6	11	6	6	6	6	6	10	6	6	6	9
CQ025	ss3	Wound swab	6	6	12	6	6	6	9	6	6	6	6	6	13	6	6	6	6
CQ026	ss2	Wound swab	21	23	14	22	26	11	23	21	19	17	16	16	25	9	21	20	24
CQ027	ss4	Tracheal aspirate	14	12	14	6	26	24	17	14	6	16	6	9	22	6	6	26	26
CQ028	ss3	Wound swab	6	6	14	6	6	6	12	6	6	6	8	10	10	6	6	6	8
CQ029	ss4	Wound swab	6	6	13	6	6	6	17	6	6	6	6	6	6	6	6	6	6
CQ030	ssk	Wound swab	6	6	13	6	6	6	11	6	6	6	9	6	10	6	6	6	6
CQ031	ss4	Blood culture	6	6	13	6	6	6	12	6	6	6	6	6	6	6	6	6	6
CQ032	ss4	Tracheal aspirate	6	6	12	6	6	6	16	6	6	6	6	6	6	6	6	6	6
CQ033	ss4	Blood culture	6	6	14	6	6	6	13	6	6	6	6	6	6	6	6	6	6
CQ034	icu	Tracheal aspirate	20	23	13	6	6	6	6	16	16	6	17	6	10	6	19	6	9
CQ035	ss4	Tracheal aspirate	6	6	12	6	6	6	13	6	6	6	6	6	10	6	6	6	6
CQ036	ss4	Wound swab	6	6	13	6	6	6	9	6	6	6	6	6	10	6	6	6	6
CQ037	ss3	Wound swab	21	26	13	22	27	25	24	22	20	19	20	21	28	18	20	28	25
CQ038	ss4	Tracheal aspirate	6	6	14	6	6	6	16	6	6	6	6	6	6	6	6	6	6
CQ039	ss4	Wound swab	6	11	13	6	6	6	6	6	6	6	6	6	18	6	6	6	6
CQ040	ss4	Catheter	6	6	13	6	6	6	12	6	6	6	6	6	6	6	6	6	6
CQ041	ss4	Wound swab	6	6	12	6	6	6	13	6	6	6	6	6	6	6	6	6	6
CQ042	ss4	Wound swab	6	6	15	6	6	6	16	6	6	6	6	6	10	6	6	6	6
CQ043	ss4	Catheter	6	6	13	6	6	6	10	6	6	6	6	6	11	6	6	6	6
CQ044	ss3	Wound swab	6	6	13	6	6	6	12	6	6	6	6	6	6	6	6	6	9
CQ045	ss3	Wound swab	6	10	13	6	6	20	14	6	6	6	6	6	16	6	6	24	6
CQ046	ss4	Wound swab	6	10	14	6	6	18	14	6	6	6	6	6	16	6	6	20	6
CQ047	ss1	Blood culture	22	24	14	27	26	23	23	18	19	19	18	20	26	17	19	30	25
CQ048	ss4	Wound swab	22	26	13	22	24	24	22	20	19	18	18	19	28	17	20	28	24
CQ049	ss3	Wound swab	6	6	14	6	6	16	9	6	6	6	6	6	17	6	6	22	6
CQ050	ss4	Blood culture	6	6	13	6	6	6	14	6	6	6	6	6	11	6	6	6	6
CQ051	ss4	Wound swab	6	6	14	6	6	6	14	6	6	6	6	6	13	6	6	6	6
CQ052	ss4	Catheter	6	6	13	6	6	6	6	6	6	6	6	6	14	6	6	6	6
CQ053	ss4	Urine	6	6	13	6	6	6	19	6	6	6	6	6	15	6	6	6	6
CQ054	ss4	Tracheal aspirate	6	6	13	6	6	6	14	6	6	6	6	6	9	6	6	9	12
CQ055	ss4	Wound swab	6	6	13	6	6	6	9	6	6	6	6	6	6	6	6	6	6
CQ056	ss3	Wound swab	18	11	12	6	6	19	16	12	6	6	6	8	17	6	16	20	6
CQ057	ss4	Wound swab	6	6	14	6	6	6	14	6	6	6	6	6	6	6	6	6	6
CQ058	ss4	Wound swab	24	22	14	23	27	20	24	23	22	15	17	23	28	18	23	26	24
CQ059	ss4	Blood culture	6	6	14	6	6	6	10	6	6	6	6	6	15	6	6	6	6
CQ060	ss4	Tracheal aspirate	6	6	13	6	6	6	10	6	6	6	6	6	11	6	6	6	6
CQ061	ss4	Blood culture	6	6	13	6	6	6	11	6	6	6	6	6	6	6	6	6	6
CQ062	ss4	Catheter	6	12	12	6	6	6	13	6	6	6	16	6	20	10	6	6	12
CQ063	ss4	Wound swab	6	6	13	6	6	6	10	6	6	6	6	6	12	6	6	6	6
CQ064	ss1	Wound swab	6	6	13	6	6	6	6	6	6	6	6	6	13	6	6	6	6
CQ065	ss4	Blood culture	6	6	13	6	6	6	10	6	6	6	6	6	13	6	6	6	6
CQ066	ss4	Wound swab	6	6	12	6	6	6	10	6	6	6	6	6	9	6	6	6	6
CQ067	ss2	Wound swab	6	6	13	6	6	6	13	6	6	6	6	6	6	6	6	6	6
CQ068	ss4	Tracheal aspirate	17	21	12	20	20	19	20	6	18	13	18	18	24	15	16	23	20
CQ069	ss4	Wound swab	6	6	13	6	6	6	13	6	6	6	6	6	10	6	6	6	6
CQ070	ss4	Catheter	6	6	6	6	6	6	12	6	6	6	6	6	6	6	6	6	9
CQ071	ss4	Tracheal aspirate	6	6	15	6	6	6	10	6	6	6	6	6	15	6	6	6	6
CQ072	ss3	Wound swab	14	9	14	6	6	24	24	12	6	18	6	6	20	6	13	26	13
CQ073	ss4	Wound swab	6	6	14	6	6	6	11	6	6	6	6	6	21	6	6	6	6
CQ074	ss4	Catheter	6	6	15	6	6	6	14	6	6	6	6	6	13	6	6	6	6
CQ075	ss4	Wound swab	6	6	13	6	6	6	12	6	6	6	6	6	6	6	6	6	6
CQ076	icu	Tracheal aspirate	6	6	12	6	6	6	11	6	6	6	6	10	6	6	6	6	6
CQ077	ss4	Catheter	6	6	14	6	6	6	10	6	6	6	6	6	19	6	6	6	6
CQ078	ss4	Tracheal aspirate	6	6	14	6	6	6	14	6	6	6	6	6	6	6	6	6	6
CQ079	ss4	Wound swab	6	6	14	6	6	6	14	6	6	6	6	6	6	6	6	6	6
CQ080	ss4	Blood culture	6	6	13	6	6	6	12	6	6	6	6	6	6	6	6	6	6
CQ081	ss3	Wound swab	6	6	14	6	6	6	11	6	6	6	6	6	15	6	6	6	6
CQ082	ss4	Tracheal aspirate	6	6	15	15	6	6	13	6	6	6	6	6	20	6	6	6	6
CQ083	ss4	Wound swab	6	6	14	6	6	6	12	6	6	6	6	6	10	6	6	6	6
CQ084	ss4	Catheter	6	6	14	6	6	6	14	6	6	6	6	6	6	6	6	6	8
CQ085	ss4	Wound swab	6	6	14	6	6	6	21	6	6	14	6	6	12	6	6	6	6
CQ086	ss4	Tracheal aspirate	6	6	15	6	6	6	23	6	6	15	6	6	17	6	6	6	6
CQ087	ss4	Tracheal aspirate	6	6	13	6	6	6	12	6	6	6	6	6	15	6	6	6	6
CQ088	ss4	Blood culture	6	6	14	6	6	6	15	6	6	6	6	6	6	6	6	6	6
CQ089	ss4	Wound swab	6	6	13	6	6	16	12	6	6	6	6	6	13	6	6	22	6
CQ090	ss4	Blood culture	6	6	14	6	6	6	13	6	6	6	6	6	6	6	6	6	6
CQ091	ss4	Wound swab	11	6	13	6	6	6	17	11	6	6	6	6	12	6	6	13	6
CQ092	ss4	Blood culture	6	6	6	6	6	6	14	6	6	6	6	6	6	6	6	6	6
CQ093	ss4	Blood culture	15	6	6	6	12	6	6	6	6	6	15	6	6	6	6	6	6
CQ094	ss4	Blood culture	14	6	6	6	19	6	6	6	6	6	19	6	6	6	6	6	6
CQ095	ss4	Tracheal aspirate	16	6	6	6	11	6	6	6	6	6	21	6	6	6	10	6	6
CQ096	ss4	Catheter	14	6	6	6	13	6	6	6	6	6	16	6	6	6	11	6	6
CQ097	ss3	Wound swab	14	6	6	6	12	6	6	6	6	6	14	6	6	6	6	6	6
CQ098	ss4	Catheter	14	15	6	6	14	6	6	6	6	6	15	6	6	6	9	6	6
CQ099	ss4	Wound swab	15	6	6	6	15	6	6	6	6	6	6	6	6	6	6	6	6
CQ100	ss1	Wound swab	15	17	25	20	23	23	19	14	19	18	25	17	19	25	24	21	22
CQ101	ss4	Wound swab	14	6	6	6	13	6	6	6	6	6	17	6	6	6	6	6	6
CQ102	ss4	Wound swab	15	6	6	6	12	6	6	6	6	6	9	6	6	6	9	6	6
CQ103	ss4	Blood culture	14	6	6	6	21	6	6	16	6	6	6	6	6	6	9	6	6
CQ104	ss4	Tracheal aspirate	14	6	6	6	22	6	6	18	6	6	14	6	6	6	11	6	6
CQ105	ss4	Tracheal aspirate	14	6	6	6	19	6	6	6	6	6	14	6	6	6	6	6	6
CQ106	ss4	Wound swab	14	6	25	26	24	20	18	13	21	22	32	18	18	29	26	22	22
CQ107	ss3	Wound swab	15	14	27	26	25	23	21	20	21	22	29	19	20	27	25	22	23
CQ108	ss4	Wound swab	15	6	6	6	17	6	6	6	6	6	14	6	6	6	10	6	6
CQ109	ss4	Wound swab	14	6	6	6	15	6	6	6	6	6	6	6	6	6	10	6	6
CQ110	ss4	Wound swab	13	20	26	25	28	16	16	23	19	20	29	17	15	26	26	21	21
CQ111	ss3	Wound swab	14	21	27	25	25	21	20	19	19	21	28	6	18	23	27	21	22
CQ112	ss4	Blood culture	14	6	6	6	15	6	6	6	6	6	6	6	6	6	6	6	6
CQ113	ss4	Tracheal aspirate	13	6	6	6	10	6	6	6	6	6	12	6	6	6	6	6	6
CQ114	ss4	Wound swab	14	6	6	6	12	6	6	6	6	6	13	6	6	6	6	6	6
CQ115	ss4	Blood culture	14	6	6	6	16	6	6	6	6	6	6	6	6	6	6	6	6
CQ116	ss4	Wound swab	14	6	6	6	17	6	6	12	6	6	17	6	6	6	6	6	6
CQ117	ss3	Wound swab	15	6	6	6	21	6	6	6	6	6	6	6	6	6	10	6	6
CQ118	ss2	Wound swab	14	6	6	6	17	6	6	6	6	6	6	6	6	6	12	6	6
CQ119	ss3	Wound swab	14	6	6	6	18	6	6	6	6	6	6	6	6	6	11	6	6
CQ120	ss1	Wound swab	15	6	22	19	23	22	21	14	19	19	30	14	20	25	23	19	19
CQ121	ss4	Wound swab	14	6	6	6	18	6	6	6	6	6	14	6	6	6	12	6	6
CQ122	ss4	Wound swab	14	6	6	6	14	6	6	6	6	6	6	6	6	6	11	6	6
CQ123	ss4	Wound swab	16	6	6	6	23	6	6	6	6	6	6	6	6	6	11	6	6
CQ124	ss4	Tracheal aspirate	15	6	6	6	25	6	6	17	6	6	6	6	6	6	6	6	6
CQ125	ss4	Tracheal aspirate	15	6	6	6	10	6	6	6	6	6	6	6	6	6	6	6	6
CQ126	ss1	Wound swab	14	6	6	6	16	6	6	6	6	6	6	6	6	6	10	6	6
CQ127	ss4	Wound swab	14	6	6	6	17	6	6	6	6	6	6	6	6	6	10	6	6
CQ128	ss2	Wound swab	14	6	6	6	17	6	6	6	6	6	6	6	6	6	12	6	6
CQ129	ss3	Wound swab	13	21	22	25	24	21	17	22	18	18	28	15	18	27	23	18	20
CQ130	ss1	Wound swab	15	20	28	24	27	21	20	19	18	21	27	17	20	28	28	19	22
CQ131	ss1	Wound swab	14	6	6	6	19	6	6	6	6	6	6	6	6	6	12	6	6
CQ132	ss1	Wound swab	13	23	23	24	28	19	16	24	19	20	28	17	16	26	25	19	22
CQ133	ss2	Wound swab	14	14	23	24	28	21	17	25	20	21	35	21	10	27	24	22	26
CQ134	ss2	Wound swab	18	22	30	25	28	23	21	20	22	25	30	20	21	30	29	24	23
CQ135	ss1	Wound swab	16	24	26	27	32	21	19	28	22	23	27	18	18	30	29	23	24
CQ136	ss4	Wound swab	14	6	6	6	13	6	6	6	6	6	15	6	6	6	11	6	6
CQ137	ss3	Wound swab	14	6	6	6	13	6	6	6	6	6	6	6	6	6	6	6	6
CQ138	ss4	Wound swab	15	6	6	6	21	6	6	6	6	6	6	6	6	6	10	6	6
CQ139	ss4	Wound swab	16	6	6	6	21	6	6	6	6	6	6	6	6	6	10	6	6
CQ140	ss1	Catheter	14	6	6	6	16	6	6	6	6	6	6	6	6	6	11	6	6
CQ141	ss3	Wound swab	14	6	6	16	14	6	6	6	6	6	16	6	6	23	10	6	13
CQ142	ss1	Wound swab	14	6	6	17	15	6	6	6	6	6	15	6	6	23	10	6	13
CQ143	ss3	Wound swab	15	6	6	6	16	6	6	6	6	6	6	6	6	6	6	6	6
CQ144	ss4	Blood culture	14	6	6	6	19	6	6	6	6	6	16	6	6	6	6	6	6
CQ145	ss4	Catheter	14	6	6	6	27	6	6	20	6	6	16	6	6	6	6	6	6
CQ146	ss4	Tracheal aspirate	14	6	6	6	23	6	6	16	6	6	6	6	6	6	6	6	6
CQ147	ss4	Tracheal aspirate	14	6	6	6	22	6	6	16	6	6	6	6	6	6	10	6	6
CQ148	ss4	Tracheal aspirate	14	6	6	6	20	6	6	6	6	6	16	6	6	6	6	6	6
CQ149	ss4	Wound swab	14	6	6	6	17	6	6	6	6	6	6	6	6	6	11	6	6
CQ150	ss4	Wound swab	14	22	26	24	27	6	18	23	19	19	27	15	17	27	26	19	20
CQ151	ss4	Tracheal aspirate	14	6	6	6	20	6	6	6	6	6	13	6	6	6	10	6	6
CQ152	ss4	Blood culture	13	6	6	6	19	6	6	6	6	6	6	6	6	6	11	6	6
CQ153	ss3	Catheter	15	6	6	6	26	6	6	18	6	6	16	6	6	6	11	6	6
CQ154	ss1	Wound swab	16	6	6	6	12	6	6	6	6	6	14	6	6	6	6	6	6
CQ155	ss4	Tracheal aspirate	14	6	6	6	16	6	6	6	6	6	6	6	6	6	6	6	6
CQ156	ss4	Catheter	15	6	6	6	12	6	6	6	6	6	15	6	6	6	6	6	6
CQ157	ss4	Wound swab	16	6	6	6	13	6	6	6	6	6	14	6	6	6	6	6	6
CQ158	ss3	Wound swab	14	6	6	6	17	6	6	6	6	6	6	6	6	6	11	6	6
CQ159	ss4	Tracheal aspirate	14	6	6	6	13	6	6	6	6	6	16	6	6	6	11	6	6
CQ160	ss4	Blood culture	15	6	6	6	15	6	6	6	6	6	20	6	6	6	6	6	6
CQ161	ss4	Wound swab	13	6	6	6	12	6	6	6	6	6	15	6	6	6	6	6	6
CQ162	ss1	Wound swab	14	6	6	6	16	6	6	6	6	6	6	6	6	6	11	6	6
CQ163	ss4	Blood culture	15	14	6	6	13	6	6	6	6	6	17	6	6	6	6	6	6
CQ164	ss4	Tracheal aspirate	15	15	6	6	12	6	6	6	6	6	18	6	6	6	6	6	6
CQ165	ss4	Catheter	16	6	6	6	10	6	6	6	6	6	20	6	6	6	6	6	13
CQ166	ss4	Wound swab	14	6	6	6	20	6	6	14	6	6	20	6	6	6	6	6	6
CQ167	ss4	Catheter	13	6	6	6	14	6	6	6	6	6	12	6	6	6	6	6	6
CQ168	ss4	Tracheal aspirate	14	12	6	6	14	6	6	6	6	6	15	6	6	6	6	6	6
CQ169	ss4	Wound swab	13	6	6	6	14	6	6	6	6	6	12	6	6	6	6	6	6
CQ170	ss4	Wound swab	14	6	6	6	14	6	6	6	6	6	19	6	6	6	6	6	6
CQ171	ss3	Wound swab	17	14	6	6	13	6	6	6	6	6	18	6	6	6	6	6	6
CQ172	ss4	Blood culture	13	6	6	6	13	6	6	6	6	6	13	6	6	6	10	6	6
CQ173	ss4	Wound swab	14	6	6	6	19	6	6	12	6	6	20	6	6	6	6	6	6
CQ174	ss4	Catheter	14	6	6	6	16	6	6	6	6	6	9	6	6	6	12	6	6
CQ175	ss4	Wound swab	15	20	27	24	24	9	18	18	19	23	24	20	8	28	25	21	22
CQ176	ss1	Wound swab	14	6	6	6	10	6	6	6	6	6	21	6	6	6	6	6	6
CQ177	ss3	Wound swab	15	8	6	6	14	6	6	6	6	6	21	6	6	6	6	6	6
CQ178	ss4	Wound swab	15	6	6	6	6	6	6	6	6	6	17	6	6	6	11	6	6
CQ179	ss4	Tracheal aspirate	14	6	6	6	19	6	6	6	6	6	16	6	6	6	7	6	6
CQ180	ss3	Wound swab	15	6	29	25	27	18	6	22	21	21	31	17	17	26	29	18	22
CQ181	ss2	Wound swab	13	6	6	6	12	6	6	6	6	6	15	6	6	6	6	6	6
CQ182	ss4	Blood culture	16	6	6	6	12	6	6	6	6	6	16	6	6	6	10	6	6
CQ183	ss1	Wound swab	14	6	6	6	18	6	6	6	6	6	19	6	6	6	6	6	6
CQ184	ss3	Wound swab	15	6	6	6	12	6	6	6	6	6	16	6	6	6	11	6	6
CQ185	ss3	Wound swab	15	6	6	6	12	6	6	6	6	6	21	6	6	6	6	6	6
CQ186	ss4	Wound swab	15	6	6	17	11	6	6	6	6	6	12	6	6	22	6	6	15
CQ187	ss4	Catheter	15	6	6	6	19	6	6	6	6	6	16	6	6	6	6	6	6
CQ188	ss3	Wound swab	15	23	27	24	25	21	19	17	19	20	28	17	19	24	27	21	23
CQ189	ss4	Wound swab	15	6	6	6	20	6	6	14	6	6	23	6	6	6	6	6	6
CQ190	ss4	Wound swab	14	6	6	6	6	6	6	11	6	6	6	6	6	10	6	6	11
CQ191	ss4	Wound swab	14	6	6	6	14	18	17	6	19	12	19	6	18	6	12	6	6
CQ192	ss4	Tracheal aspirate	14	6	6	6	20	6	6	6	6	6	16	6	6	6	6	6	6
CQ193	ss4	Wound swab	14	14	6	6	13	6	6	6	6	6	17	6	6	6	6	6	6
CQ194	ss4	Blood culture	14	6	6	6	16	6	6	6	6	6	21	6	6	6	6	6	6
CQ195	ss2	Wound swab	15	6	6	6	11	6	6	6	6	6	15	6	6	6	6	6	6
CQ196	ss4	Wound swab	14	6	6	6	13	6	6	6	6	6	17	6	6	6	6	6	6
CQ197	ss4	Wound swab	15	6	6	6	19	6	6	6	6	6	6	6	6	6	10	6	6
CQ198	ss1	Catheter	14	6	6	6	16	6	6	6	6	6	10	6	6	6	11	6	6
CQ199	ss1	Wound swab	14	6	6	6	6		6	19	6	6	6	6	6	6	9	6	6
CQ200	ss4	Wound swab	15	6	6	6	16	6	6	6	6	6	13	6	6	6	6	6	6
CQ201	ss4	Blood culture	15	6	6	6	18	6	6	6	6	6	6	6	6	6	11	6	6
CQ202	ss4	Wound swab	16	6	6	6	20	6	6	6	6	6	6	6	6	6	11	6	6
CQ203	ss3	Wound swab	14	19	21	26	26		18	21	18	17	27	16	19	26	23	19	21
CQ204	ss1	Wound swab	15	6	6	22	20	6	6	6	6	11	21	6	6	22	6	6	15
CQ205	ss1	Wound swab	15	20	26	24	25	22	20	16	22	22	29	18	20	25	25	21	23
CQ206	ss3	Wound swab	14	15	6	6	19	6	6	6	6	6	14	6	6	6	10	6	6
CQ207	ss4	Blood culture	14	6	6	6	11	6	6	6	6	6	16	6	6	6	6	6	6
CQ208	ss2	Wound swab	15	20	24	24	29	20	17	25	20	19	31	15	18	27	25	18	21
CQ209	ss4	Tracheal aspirate	17	6	6	6	22	6	6	6	6	6	6	6	6	6	6	6	6
CQ210	ss4	Wound swab	15	25	26	29	29	22	21	26	24	23	30	17	21	25	26	26	27
CQ211	ss4	Tracheal aspirate	15	6	6	6	15		6	6	6	6	6	6	6	6	6	6	6
CQ212	ss1	Wound swab	14	6	6	6	16	6	6	6	6	6	6	6	6	6	10	6	6
